# Supplementary material for: Observation of Weibull, Lognormal, and Gamma Distributions in Electrodeposited Cu and Cu-Ag Particles
Source: Materials (Basel). 2023 Sep 28;16(19):6452. doi: 10.3390/ma16196452 (PMC10573702; doi:10.3390/ma16196452)
Supplement: Supplementary file 1 [file materials-16-06452-s001.zip]

Archive with 1 entries (1 files):
- materials-2592475-supplementary.pdf
